# Supplementary material for: A Novel Rhipicephalus microplus Estrogen Related Receptor (RmERR), a Molecular and In Silico Characterization of a Potential Protein Binding Estrogen
Source: Microorganisms. 2023 Sep 12;11(9):2294. doi: 10.3390/microorganisms11092294 (PMC10536290; doi:10.3390/microorganisms11092294)
Supplement: Supplementary file 1 [file microorganisms-11-02294-s001.zip]

Archive with 1 entries (1 files):
- microorganisms-2575850-supplementary.pdf
